# Supplementary material for: Investigating differences in common mental health symptom expression and co-occurrence across ethnicities
Source: BMC Glob Public Health. 2026 May 1;4:41. doi: 10.1186/s44263-026-00274-x (PMC13134100; doi:10.1186/s44263-026-00274-x)
Supplement: Supplementary file 1 — Supplementary Material 1. Table S1. Pairwise ethnic group differences in symptom expression (intercepts; two-way interactions). Description: Contains detailed values of significant differences in symptom intercepts across all pairwise ethnic group comparisons. Table S2: Pairwise ethnic group differences in symptom partial associations (three-way interactions). [file 44263_2026_274_MOESM1_ESM.xlsx]

## Sheet: SM1 Table S1
Supplementary material 1 Table S1: Pairwise ethnic group differences in symptom intercepts (two-way interactions)
	White British	White Irish	White other	Mixed	Indian	Pakistani	Asian	Black African	Bangladeshi
PHQ1 White other	200	0	0	0	0	0	0	0	0
PHQ1 Mixed	200	0	0	0	0	0	0	0	0
PHQ1 Pakistani	200	0	0	0	200	0	0	0	0
PHQ1 Bangladeshi	200	0	0	200	200	0	0	0	0
PHQ1 Asian	200	0	0	0	200	0	0	0	0
PHQ1 Black African	200	200	200	0	200	0	0	0	0
PHQ1 Black Caribbean	200	0	0	0	0	0	0	0	0
PHQ2 White other	200	200	0	0	0	0	0	0	0
PHQ2 Mixed	200	200	0	0	0	0	0	0	0
PHQ2 Indian	200	200	0	0	0	0	0	0	0
PHQ2 Pakistani	200	200	200	200	0	0	0	0	0
PHQ2 Bangladeshi	200	200	0	200	0	0	0	0	0
PHQ2 Asian	200	200	0	0	0	0	0	0	0
PHQ2 Black African	200	200	0	0	0	0	0	0	0
PHQ2 Black Caribbean	200	200	0	0	0	0	0	0	0
PHQ2 Black other	200	200	0	0	0	0	0	0	0
PHQ3 White other	200	0	0	0	0	0	0	0	0
PHQ3 Black Caribbean	200	0	200	0	200	200	200	200	0
PHQ3 Mixed	0	0	200	0	0	0	0	0	0
PHQ3 Black African	0	0	200	0	0	0	0	0	0
PHQ3 Black other	0	0	200	0	0	0	0	0	0
PHQ4 Black African	200	0	200	0	0	0	0	0	0
PHQ4 Pakistani	0	0	0	0	74	0	0	0	0
PHQ5 Mixed	73	0	132	0	0	0	0	0	0
PHQ5 Indian	28	0	98	0	0	0	0	0	0
PHQ5 Pakistani	39	0	99	0	0	0	0	0	0
PHQ5 Bangladeshi	21	0	68	0	0	0	0	0	0
PHQ5 Black African	133	200	200	200	200	0	200	0	0
PHQ5 Black Caribbean	141	200	200	200	200	200	200	0	200
PHQ5 Black other	120	200	168	138	200	0	200	0	0
PHQ6 White other	200	0	0	0	0	0	0	0	0
PHQ6 Pakistani	200	200	0	200	0	0	0	0	0
PHQ6 Black African	200	200	0	0	0	0	0	0	0
PHQ6 Black Caribbean	200	0	0	0	0	0	0	0	0
PHQ6 Mixed	0	0	200	0	0	0	0	0	0
PHQ7 Black Caribbean	126	0	200	0	0	0	200	200	200
PHQ8 White other	200	0	0	0	0	0	0	0	0
PHQ8 Indian	200	0	0	0	0	0	0	0	0
PHQ8 Pakistani	200	200	200	200	0	0	0	0	0
PHQ8 Bangladeshi	200	0	73	200	0	0	0	0	0
PHQ8 Asian	200	151	0	160	0	0	0	0	0
PHQ8 Black African	200	0	0	0	0	200	0	0	0
PHQ8 Black Caribbean	79	0	0	0	47	200	200	0	200
PHQ9 White other	72	0	0	0	0	0	0	0	0
PHQ9 Asian	35	94	200	0	0	0	0	0	0
PHQ9 Mixed	0	0	200	0	0	0	0	0	0
PHQ9 Indian	0	0	118	0	0	0	0	0	0
PHQ9 Black African	0	0	0	0	0	0	200	0	0
GAD1 White other	200	0	0	0	0	0	0	0	0
GAD1 Mixed	200	0	0	0	0	0	0	0	0
GAD1 Indian	200	200	200	0	0	0	0	0	0
GAD1 Pakistani	200	200	200	200	0	0	0	0	0
GAD1 Bangladeshi	200	200	200	0	0	0	0	0	0
GAD1 Asian	200	200	200	200	0	0	0	0	0
GAD1 Black African	200	200	200	200	0	0	0	0	0
GAD1 Black Caribbean	200	200	200	200	0	0	0	0	0
GAD1 Black other	200	200	200	0	0	0	0	0	0
GAD2 Indian	0	200	200	0	0	0	0	0	0
GAD2 Pakistani	0	0	200	200	0	0	0	0	0
GAD2 Bangladeshi	0	0	200	0	0	0	0	0	0
GAD2 Asian	0	0	200	0	0	0	0	0	0
GAD2 Black Caribbean	0	0	200	0	0	0	0	0	0
GAD3 Black African	200	0	200	0	0	0	0	0	0
GAD3 Black Caribbean	200	0	200	0	200	0	0	0	0
GAD4 White other	200	0	0	0	0	0	0	0	0
GAD4 Black African	200	200	200	200	200	0	0	0	0
GAD4 Black Caribbean	200	0	200	0	0	0	0	0	0
GAD4 Mixed	0	0	200	0	0	0	0	0	0
GAD4 Asian	0	0	200	0	0	0	0	0	0
GAD5 Indian	200	0	0	0	0	0	0	0	0
GAD5 Black Caribbean	0	0	200	0	200	200	200	0	200
GAD5 Black African	0	0	0	0	200	0	87	0	0
GAD5 Black other	0	0	0	0	0	0	79	0	0
GAD6 Black African	200	0	200	0	200	0	0	0	0
GAD6 Black Caribbean	200	200	200	0	0	0	0	200	0
GAD6 White other	0	200	0	0	0	0	0	0	0
GAD6 Mixed	0	200	0	0	0	0	0	0	0
GAD7 White other	200	0	0	0	0	0	0	0	0
GAD7 Indian	200	0	0	0	0	0	0	0	0
GAD7 Pakistani	200	200	200	200	200	0	0	0	0
GAD7 Bangladeshi	200	200	200	200	200	0	0	0	0
GAD7 Asian	200	200	200	200	200	0	0	0	0
GAD7 Black African	200	200	200	200	200	0	0	0	0
GAD7 Black Caribbean	200	0	0	0	0	200	0	200	200
GAD7 Black other	172	0	0	0	0	0	0	0	0
GAD7 Mixed	0	0	200	0	0	0	0	0	0
WSAS2 Black Caribbean	200	0	0	0	0	0	0	0	0
WSAS3 Black Caribbean	200	0	0	0	200	200	0	0	200
WSAS3 Black African	0	0	0	0	200	0	0	0	200
WSAS3 Black other	0	0	0	0	200	0	0	0	200
WSAS4 White Irish	200	0	0	0	0	0	0	0	0
WSAS4 White other	200	0	0	0	0	0	0	0	0
WSAS4 Indian	200	0	0	0	0	0	0	0	0
WSAS4 Pakistani	200	0	0	200	0	0	0	0	0
WSAS4 Asian	200	0	0	0	0	0	0	0	0
WSAS4 Black African	200	0	0	0	0	0	0	0	0
WSAS5 Mixed	78	0	200	0	0	0	0	0	0
WSAS5 Indian	200	200	200	0	0	0	0	0	0
WSAS5 Black Caribbean	84	0	200	0	0	0	0	0	0
WSAS5 Pakistani	0	0	123	200	0	0	0	0	0
WSAS5 Black other	0	0	200	0	0	0	0	0	0
WSAS5 Bangladeshi	0	0	0	0	200	0	0	0	0

## Sheet: SM1 Table S2
Supplementary material 1 Table S2: Pairwise ethnic group differences in symptom partial associations (three-way interactions)
Symptom1	Symptom2	Country1	Country2	Symptom pair	Symptom pair	value
GAD1	GAD6	Black African	White British	GAD1 - GAD6	Black African - White British	-1
GAD1	GAD6	White other	White British	GAD1 - GAD6	White British - White other	1
GAD1	GAD7	Black Caribbean	White other	GAD1 - GAD7	White other - Black Caribbean	0.145831
GAD7	GAD1	White other	Black African	GAD1 - GAD7	White other - Black African	0.135323
GAD7	GAD1	White other	Black other	GAD1 - GAD7	White other - Black other	0.137349
GAD7	GAD1	White other	Mixed	GAD1 - GAD7	White other - Mixed	0.114684
GAD1	PHQ2	Asian	Mixed	GAD1 - PHQ2	Asian - Mixed	-0.327164
PHQ2	GAD1	Bangladeshi	Mixed	GAD1 - PHQ2	Bangladeshi - Mixed	-0.347318
GAD1	PHQ2	Asian	White British	GAD1 - PHQ2	White British - Asian	0.238561
PHQ2	GAD1	Bangladeshi	White British	GAD1 - PHQ2	White British - Bangladeshi	0.248537
GAD1	PHQ5	Black African	Mixed	GAD1 - PHQ5	Black African - Mixed	-1
GAD1	PHQ8	White other	Pakistani	GAD1 - PHQ8	White other - Pakistani	1
GAD4	GAD5	White other	White British	GAD4 - GAD5	White British - White other	-0.0625411
GAD4	PHQ7	White other	Black Caribbean	GAD4 - PHQ7	White other - Black Caribbean	0.0556341
GAD5	GAD7	White other	White British	GAD5 - GAD7	White British - White other	0.074336
PHQ9	GAD5	Black African	White British	GAD5 - PHQ9	Black African - White British	-1
GAD5	PHQ9	Indian	White British	GAD5 - PHQ9	Indian - White British	-1
PHQ9	GAD5	Asian	White British	GAD5 - PHQ9	White British - Asian	1
PHQ9	GAD5	Black Caribbean	White British	GAD5 - PHQ9	White British - Black Caribbean	1
PHQ9	GAD5	White other	White British	GAD5 - PHQ9	White British - White other	1
GAD6	PHQ9	Black African	White British	GAD6 - PHQ9	Black African - White British	-0.355855
GAD6	PHQ9	Black other	White British	GAD6 - PHQ9	Black other - White British	-0.511671
GAD7	GAD2	White other	White British	GAD7 - GAD2	White British - White other	1
GAD7	PHQ2	White British	Asian	GAD7 - PHQ2	White British - Asian	1
PHQ1	GAD6	Indian	Black Caribbean	PHQ1 - GAD6	Indian - Black Caribbean	0.399497
PHQ1	WSAS3	Bangladeshi	White British	PHQ1 - WSAS3	White British - Bangladeshi	-0.15
PHQ2	PHQ9	White other	White British	PHQ2 - PHQ9	White British - White other	-0.0652333
PHQ4	PHQ3	Black African	White British	PHQ4 - PHQ3	Black African - White British	0.0573961
PHQ4	PHQ5	Indian	White other	PHQ4 - PHQ5	Indian - White other	-0.0560433
PHQ7	WSAS4	Black African	White British	PHQ7 - WSAS4	Black African - White British	0.137584
PHQ8	GAD1	Pakistani	White other	PHQ8 - GAD1	White other - Pakistani	1
PHQ8	PHQ4	White other	White British	PHQ8 - PHQ4	White British - White other	0.410008
WSAS4	WSAS2	Indian	White British	WSAS2 - WSAS4	Indian - White British	-0.0172178
WSAS2	WSAS4	White other	White British	WSAS2 - WSAS4	White British - White other	0.217902
WSAS3	WSAS4	Asian	Mixed	WSAS3 - WSAS4	Asian - Mixed	-0.030439
WSAS4	WSAS3	Bangladeshi	Indian	WSAS3 - WSAS4	Bangladeshi - Indian	-0.044329
WSAS3	WSAS4	Bangladeshi	Mixed	WSAS3 - WSAS4	Bangladeshi - Mixed	-0.0651253
WSAS4	WSAS3	Black African	White British	WSAS3 - WSAS4	Black African - White British	-0.104371
WSAS3	WSAS4	Black other	White British	WSAS3 - WSAS4	Black other - White British	-0.067582
WSAS3	WSAS4	Indian	White British	WSAS3 - WSAS4	Indian - White British	-0.0475907
WSAS4	WSAS3	Mixed	Pakistani	WSAS3 - WSAS4	Mixed - Pakistani	0.0334985
WSAS3	WSAS4	Asian	White British	WSAS3 - WSAS4	White British - Asian	0.0847986
WSAS3	WSAS4	Bangladeshi	White British	WSAS3 - WSAS4	White British - Bangladeshi	0.128159
WSAS3	WSAS4	Black Caribbean	White British	WSAS3 - WSAS4	White British - Black Caribbean	0.072173
WSAS4	WSAS3	Mixed	White British	WSAS3 - WSAS4	White British - Mixed	0.0375171
WSAS4	WSAS3	Pakistani	White British	WSAS3 - WSAS4	White British - Pakistani	0.0757773
WSAS3	WSAS4	White other	White British	WSAS3 - WSAS4	White British - White other	0.0785232
WSAS3	WSAS4	White Irish	Black African	WSAS3 - WSAS4	White Irish - Black African	0.0253544
WSAS5	WSAS2	White Irish	Black African	WSAS5 - WSAS2	White Irish - Black African	0.0544422
WSAS5	WSAS2	White other	Black African	WSAS5 - WSAS2	White other - Black African	0.020161
