# Supplementary material for: Investigating differences in common mental health symptom expression and co-occurrence across ethnicities
Source: BMC Glob Public Health. 2026 May 1;4:41. doi: 10.1186/s44263-026-00274-x (PMC13134100; doi:10.1186/s44263-026-00274-x)
Supplement: Supplementary file 2 — Supplementary Material 2. Table S3. Pairwise ethnic group differences in symptom expression with rotated reference groups (two-way interactions). Description: Provides sensitivity analyses showing intercept differences when the reference ethnicity is systematically rotated across models. Table S4. Pairwise ethnic group differences in symptom co-occurrence with rotated reference groups (three-way interactions). Description: Provides sensitivity analyses showing partial associations differences when the reference ethnicity is systematically rotated across models. [file 44263_2026_274_MOESM2_ESM.xlsx]

## Sheet: SM2 Table S3
Supplementary material 2 Table S3: Pairwise ethnic group differences in symptom expression (intercepts; two-way interactions) with rotated reference groups
	1	2	3	4	5	6	7	8	9	10	11
1. White (British)
2. Irish	0.05
3. White (other)	0.45	0.1
4. Mixed	0.3	0.1	0.3		0
5. Indian	0.35	0.15	0.2	0
6. Pakistani	0.4	0.25	0.25	0.3	0.1
7. Bangladeshi	0.3	0.25	0.15	0.2	0.15	0
8. Asian	0.35	0.25	0.25	0.15	0.1	0	0
9. African	0.7	0.3	0.5	0.3	0.25	0.05	0.1	0.15
10. Caribbean	0.75	0.2	0.5	0.1	0.3	0.3	0.35	0.3	0.25
11. Black (other)	0.25	0.2	0.2	0.05	0.1	0.05	0.05	0.1	0	0

## Sheet: SM2 Table S4
Supplementary material 2 Table S4: Pairwise ethnic group differences in symptom co-occurrence (partial associations; three-way interactions) with rotated reference groups
	1	2	3	4	5	6	7	8	9	10	11
1. White (British)
2. Irish
3. White (other)	0.0684211
4. Mixed			0.0157895
5. Indian	0.0105263		0.0105263
6. Pakistani	0.0368421	0.00526316	0.00526316
7. Bangladeshi	0.0263158		0.0157895
8. Asian	0.0210526	0.00526316	0.00526316
9. African	0.0631579	0.0157895	0.0157895
10. Caribbean	0.0315789	0.0105263	0.0263158						0.0105263
11. Black (other)	0.00526316
