# Supplementary material for: Investigating differences in common mental health symptom expression and co-occurrence across ethnicities
Source: BMC Glob Public Health. 2026 May 1;4:41. doi: 10.1186/s44263-026-00274-x (PMC13134100; doi:10.1186/s44263-026-00274-x)
Supplement: Supplementary file 3 — Supplementary Material 3. Analysis code for moderated network models. Description: R code used to prepare the dataset, estimate moderated network models, compute intercept and edge differences, and perform permutation testing. [file 44263_2026_274_MOESM3_ESM.txt]

# Load required libraries
library(dplyr)
library(caret)
library(mgm)

################################################################################
############################### Data Preparation ###############################
################################################################################

# Load dataset - Replace the file path with a generic placeholder for open-source sharing
master <- read.csv("data/raw/master-filtered-dataset.csv")

# Metadata for ethnicity codes
# 1 = White-British, 2 = Caribbean, 3 = Black-other, ..., 11 = Black-other

# Recode the ethnicity variable for consistency (original ethnicity labels mapped to numeric codes)
master <- master %>%
  mutate(ethnicity_grouped = case_when(
    ethnicity_grouped == '1-British' ~ '1',
    ethnicity_grouped == '2-British' ~ '2',
    ethnicity_grouped == '3-White-other' ~ '3',
    ethnicity_grouped == '4-Mixed' ~ '4',
    ethnicity_grouped == '5-Indian' ~ '5',
    ethnicity_grouped == '6-Pakistani' ~ '6',
    ethnicity_grouped == '7-Bangladeshi' ~ '7',
    ethnicity_grouped == '8-Asian' ~ '8',
    ethnicity_grouped == '9-African' ~ '9',
    ethnicity_grouped == '10-Caribbean' ~ '10',
    ethnicity_grouped == '11-Black-other' ~ '11'
  ))

# Convert ethnicity and gender variables to numeric format
master$ethnicity_grouped <- as.numeric(master$ethnicity_grouped)
master$gender_new <- as.numeric(as.factor(master$gender_new))
master$gender_new <- ifelse(master$gender_new == 2, 1, 0)  # Convert gender to binary (1 or 0)

# Select relevant columns for analysis
master <- master[c(
  "ethnicity_grouped", "age", "gender_new",
  "first_phq9_q1", "first_phq9_q2", "first_phq9_q3", 
  "first_phq9_q4", "first_phq9_q5", "first_phq9_q6", 
  "first_phq9_q7", "first_phq9_q8", "first_phq9_q9", 
  "first_gad7_q1", "first_gad7_q2", "first_gad7_q3", 
  "first_gad7_q4", "first_gad7_q5", "first_gad7_q6", 
  "first_gad7_q7", "appt_t1_wsas2", "appt_t1_wsas3", 
  "appt_t1_wsas4", "appt_t1_wsas5"
)]

################################################################################
############################# Creating Networks ################################
################################################################################

# Define ethnic groups and initialise a storage matrix for network subsets
ethnicities <- sort(unique(master$ethnicity_grouped))
ethnicity_matrix <- matrix(list(), nrow=length(ethnicities), ncol=length(ethnicities))
rownames(ethnicity_matrix) <- ethnicities
colnames(ethnicity_matrix) <- ethnicities

# Function to subset the dataset based on ethnic groups
subset_data <- function(dataset, ethnicity1, ethnicity2) {
  if (ethnicity1 == ethnicity2) {
    return(dataset %>% filter(ethnicity_grouped == ethnicity1))
  } else {
    return(dataset %>% filter(ethnicity_grouped == ethnicity1 | ethnicity_grouped == ethnicity2))
  }
}

# Populate the ethnicity matrix with subsets of data
for (i in 1:length(ethnicities)) {
  for (j in 1:length(ethnicities)) {
    ethnicity_matrix[i, j] <- list(subset_data(master, ethnicities[i], ethnicities[j]))
  }
}

# Function to convert a categorical variable to binary
convert_to_binary <- function(data, variable, value1, value2) {
  unique_values <- unique(data[[variable]])
  if (length(unique_values) != 2) {
    stop("Variable does not have exactly two unique values")
  }
  data[[variable]] <- ifelse(data[[variable]] == value1, 0,
                             ifelse(data[[variable]] == value2, 1, data[[variable]]))
  return(data)
}

################################################################################
#################### Constructing Ethnicity Networks ###########################
################################################################################

# initialise a matrix to store mgm network results
mgm_ethnicity_matrix <- matrix(list(), nrow=length(ethnicities), ncol=length(ethnicities))

# Generate mgm networks for each ethnicity pair
for (i in 1:length(ethnicities)) {
  for (j in 1:length(ethnicities)) {
    if (i != j) {
      data <- convert_to_binary(as.data.frame(ethnicity_matrix[i, j]), "ethnicity_grouped", i, j)
      
      # Create the moderated graphical model (mgm) network
      set.seed(123)
      comparison <- mgm(data,
                        type = c("c", "g", "c", rep("g", 21)),
                        level = c("2", "1", "2", rep("1", 21)),
                        moderators = c(1:3),
                        scale = TRUE,
                        binarySign = TRUE,
                        lambdaSel = "EBIC",
                        ruleReg = "AND",
                        pbar = TRUE)
    
    mgm_ethnicity_matrix[i, j] <- list(comparison)
    }
  }
}

################################################################################
############## Calculating Intercept and Edge Differences ######################
################################################################################

# Matrices to store intercept and edge differences
proportion_intercept_differences <- matrix(-99, nrow=length(ethnicities), ncol=length(ethnicities))
proportion_edge_differences <- matrix(-99, nrow=length(ethnicities), ncol=length(ethnicities))

# Analyse differences in intercepts and edges between ethnic groups
for (i in 1:length(ethnicities)) {
  for (j in 1:length(ethnicities)) {
    if (i != j) {
      out <- mgm_ethnicity_matrix[i, j]
      
      # Condition on group values and extract intercepts
      out_c1 <- condition(out[[1]], values = list("1" = 0))
      out_c2 <- condition(out[[1]], values = list("1" = 1))
      int_c1 <- unlist(out_c1$intercepts)[6:25]
      int_c2 <- unlist(out_c2$intercepts)[6:25]
      
      # Calculate proportion of intercept differences
      proportion_intercept_differences[i, j] <- mean(int_c1 != int_c2)
      
      # Extract and compare edges
      edges_c1 <- out_c1$pairwise$wadj[4:23, 4:23]
      edges_c2 <- out_c2$pairwise$wadj[4:23, 4:23]
      edge_diff <- edges_c1 - edges_c2
      v_edge_diff <- edge_diff[lower.tri(edge_diff)]
      proportion_edge_differences[i, j] <- mean(v_edge_diff != 0)
    }
  }
  
  # Save differences for each ethnic group
  write.csv(individual_ethnicity_differences, 
            paste0("output-data/detected-differences-", i, "-", Sys.Date(), ".csv"), 
            row.names = FALSE)
  
  write.csv(individual_ethnicity_differences_values, 
            paste0("output-data/specific-differences-values-", i, "-", Sys.Date(), ".csv"), 
            row.names = FALSE)
  
  write.csv(individual_ethnicity_edge_differences, 
            paste0("output-data/specific-edge-differences-", i, "-", Sys.Date(), ".csv"), 
            row.names = FALSE)
}

# Save final proportion matrices
write.csv(proportion_intercept_differences, "output-data/intercept-proportion-differences.csv", row.names = FALSE)
write.csv(proportion_edge_differences, "output-data/edge-proportion-differences.csv", row.names = FALSE)

################################################################################
# Obtaining Percentage Differences                                             #
################################################################################

percentage_intercept_differences <- list()
percentage_edge_differences <- list()

# Loop over ethnicity pairs
for (i in 1:length(ethnicities)) {
  for (j in 1:length(ethnicities)) {
    if (i != j) {
      
      #####################################
      # CALCULATING INTERCEPT DIFFERENCES #
      #####################################
      
      out <- mgm_ethnicity_matrix[i, j]
      
      # ----- Condition on Groups 1 and 2 -----
      out_c1 <- condition(out[[1]], values = list("1" = 0)) # Assuming first variable is ethnicity
      out_c2 <- condition(out[[1]], values = list("1" = 1))
      
      # ----- Extracting Relevant Intercepts -----
      int_c1 <- unlist(out_c1$intercepts)[6:25] # Excludes intercepts of group, gender, age
      int_c2 <- unlist(out_c2$intercepts)[6:25]
      
      # Absolute values and differences
      abs_c1 <- abs(int_c1)
      abs_c2 <- abs(int_c2)
      difference_intercepts <- abs(int_c2 - int_c1)
      mean_absolute_value_intercepts <- (abs_c1 + abs_c2) / 2
      
      # Percentage differences for intercepts
      percentage_difference_intercepts <- (difference_intercepts / mean_absolute_value_intercepts) * 100
      logicalIndex_meanZero <- mean_absolute_value_intercepts == 0
      percentage_difference_intercepts[logicalIndex_meanZero] <- 0
      
      # Adjust signs of differences
      logicalIndex_greater <- int_c2 > int_c1
      logcalIndex_lesser <- int_c2 < int_c1
      percentage_difference_intercepts[logicalIndex_greater] <- percentage_difference_intercepts[logicalIndex_greater]
      percentage_difference_intercepts[logcalIndex_lesser] <- -percentage_difference_intercepts[logcalIndex_lesser]
      
      # Store intercept differences
      percentage_intercept_differences <- cbind(percentage_intercept_differences, percentage_difference_intercepts)

      ################################
      # CALCULATING EDGE DIFFERENCES #
      ################################
      
      # Extract symptom nodes and rows
      edges_c1 <- out_c1$pairwise$wadj[4:23, 4:23]
      edges_c2 <- out_c2$pairwise$wadj[4:23, 4:23]
      
      # Absolute values and differences
      abs_edges_c1 <- abs(edges_c1)
      abs_edges_c2 <- abs(edges_c2)
      difference_edges <- abs(edges_c2 - edges_c1)
      mean_absolute_value_edges <- (abs_edges_c1 + abs_edges_c2) / 2
      
      # Percentage differences for edges
      percentage_differences_edges <- (difference_edges / mean_absolute_value_edges) * 100
      logicalIndex_meanZero <- mean_absolute_value_edges == 0
      percentage_differences_edges[logicalIndex_meanZero] <- 0
      
      # Adjust signs of differences
      logicalIndex_greater <- edges_c2 > edges_c1
      logcalIndex_lesser <- edges_c2 < edges_c1
      percentage_differences_edges[logicalIndex_greater] <- percentage_differences_edges[logicalIndex_greater]
      percentage_differences_edges[logcalIndex_lesser] <- -percentage_differences_edges[logcalIndex_lesser]
      
      # Store edge differences
      percentage_edge_differences <- cbind(percentage_edge_differences, percentage_differences_edges)
    }
  }
  
  # Save results for each ethnicity
  write.csv(percentage_intercept_differences,
            paste0("output-data/between-ethnicity-intercept-percentage-differences-", i, "-", Sys.Date(), ".csv"),
            row.names = FALSE)
  write.csv(percentage_edge_differences,
            paste0("output-data/between-ethnicity-edge-percentage-differences-", i, "-", Sys.Date(), ".csv"),
            row.names = FALSE)
  
  # Reset lists for next iteration
  percentage_intercept_differences <- list()
  percentage_edge_differences <- list()
}

################################################################################
# Permutation Testing                                                          #
################################################################################

permutation_intercept_list <- list()
permutation_edge_list <- list()
n_permutations <- 100

set.seed(123)

# Loop for permutation testing
for (perm in 1:n_permutations) {
  permuted_master <- master
  permuted_master$ethnicity_grouped <- sample(permuted_master$ethnicity_grouped) # Permute ethnicity labels
  
  permuted_proportion_intercept_differences <- matrix(-99, nrow = length(ethnicities), ncol = length(ethnicities))
  permuted_proportion_edge_differences <- matrix(-99, nrow = length(ethnicities), ncol = length(ethnicities))
  
  for (i in 1:length(ethnicities)) {
    for (j in 1:length(ethnicities)) {
      if (i != j) {
        # Subset and process permuted data
        data <- convert_to_binary(as.data.frame(subset_data(permuted_master, i, j)), "ethnicity_grouped", i, j)
        
        set.seed(123)
        comparison <- mgm(data,
                          type = c("c", "g", "c",
                                   rep("g", 21)),
                          level = c("2", "1", "2",
                                    rep("1", 21)),
                          moderators = c(1:3),
                          scale = TRUE,
                          binarySign = TRUE,
                          lambdaSel = "EBIC",
                          ruleReg = "AND",
                          pbar = TRUE)
        
        out_c1 <- condition(comparison, values = list("1" = 0))
        out_c2 <- condition(comparison, values = list("1" = 1))
        
        # Intercept differences
        int_c1 <- unlist(out_c1$intercepts)[6:25]
        int_c2 <- unlist(out_c2$intercepts)[6:25]
        permuted_proportion_intercept_differences[i, j] <- mean(int_c1 != int_c2)
        
        # Edge differences
        edges_c1 <- out_c1$pairwise$wadj[4:23, 4:23]
        edges_c2 <- out_c2$pairwise$wadj[4:23, 4:23]
        edge_diff <- edges_c1 - edges_c2
        v_edge_diff <- edge_diff[lower.tri(edge_diff)]
        permuted_proportion_edge_differences[i, j] <- mean(v_edge_diff != 0)
      }
    }
  }
  
  # Store permutation results
  permutation_intercept_list <- append(permutation_intercept_list, list(permuted_proportion_intercept_differences))
  permutation_edge_list <- append(permutation_edge_list, list(permuted_proportion_edge_differences))
}

# Save final results
write.csv(permutation_intercept_list, "output-data/permutation-intercept-list.csv", row.names = FALSE)
write.csv(permutation_edge_list, "output-data/permutation-edge-list.csv", row.names = FALSE)

# Number of edges per network
number_interactions_with_ethnicity_as_ref <- matrix(NA, nrow = length(ethnicities), ncol = length(ethnicities))
number_interactions_with_ethnicity_as_comp <- matrix(NA, nrow = length(ethnicities), ncol = length(ethnicities))

# Calculate number of interactions for each ethnicity
for (i in 1:length(ethnicities)) {
  for (j in i:length(ethnicities)) {
    if (i != j) {
      out <- mgm_ethnicity_matrix[i, j]
      out_c1 <- condition(out[[1]], values = list("1" = 0))
      out_c2 <- condition(out[[1]], values = list("1" = 1))
      
      edges_c1 <- out_c1$pairwise$wadj[4:23, 4:23]
      edges_c2 <- out_c2$pairwise$wadj[4:23, 4:23]
      
      number_interactions_with_ethnicity_as_ref[i, j] <- sum(rowSums(edges_c1 != 0, na.rm = TRUE))
      number_interactions_with_ethnicity_as_comp[i, j] <- sum(rowSums(edges_c2 != 0, na.rm = TRUE))
    }
  }
}
